# Supplementary material for: Bile Acids Induce Neurite Outgrowth in Nsc-34 Cells via TGR5 and a Distinct Transcriptional Profile
Source: Pharmaceuticals (Basel). 2023 Jan 24;16(2):174. doi: 10.3390/ph16020174 (PMC9963315; doi:10.3390/ph16020174)
Supplement: Supplementary file 1 [file pharmaceuticals-16-00174-s001.zip]

Archive with 1 entries (1 files):
- pharmaceuticals-2120337-supplementary.pdf
